# Supplementary material for: Diversity of Lacewings (Neuroptera) in an Altitudinal Gradient of the Tacaná Volcano, Southern Mexico
Source: Insects. 2022 Jul 19;13(7):652. doi: 10.3390/insects13070652 (PMC9315885; doi:10.3390/insects13070652)
Supplement: Supplementary file 1 [file insects-13-00652-s001.zip]

Archive with 1 entries (1 files):
- insects-1783435-supplementary.pdf
